# Supplementary material for: Minerals and Antioxidant Micronutrients Levels and Clinical Outcome in Older Patients Hospitalized for COVID-19 during the First Wave of the Pandemic
Source: Nutrients. 2023 Mar 21;15(6):1516. doi: 10.3390/nu15061516 (PMC10056386; doi:10.3390/nu15061516)
Supplement: Supplementary file 1 [file nutrients-15-01516-s001.zip]

Archive with 1 entries (1 files):
- nutrients-2246093-supplementary.pdf
